# Supplementary material for: FUBP3 regulates chronic myeloid leukaemia progression through PRC2 complex regulated PAK1‐ERK signalling
Source: J Cell Mol Med. 2022 Dec 7;27(1):15–29. doi: 10.1111/jcmm.17584 (PMC9806296; doi:10.1111/jcmm.17584)
Supplement: Supplementary file 1 — Table S1 [file JCMM-27-15-s005.xlsx]

## Sheet: Sheet1
Table S1. List of primer sequences used in the study
Target	Gene name	Forward primer 5’-3’	Reverse primer 5’-3’
DNA	FUBP3	CTGGTCCTTGGGTCCTG	ATACGGCCCTAGGTCCAG
	EXOSC2	CACGGTATGTTCATGAAGCC	TTCACTGGCTCTTCGGC
	ASS1	GGACTCCACAGCTTCAGG	GCTGTATTCTAACTGCCCTCTC
	SMARCB1	CCTTGCATCGTGTTGTGG	GCTGTATTGTAGTTGCTGGTGC
	FNBP1	TGTTCATCACCGACCACC	TCGATTCCCCACACTTGAG
	GAPDH	CTTGGCAAATCAAAGCCCTG	GCCCACCCCTTCTCTAAGTC
	PAK1	CAGCAGCCCAAGAAAGAG	TTCCATAACAACCCACAGC
RNA	FUBP3	GCACGTGGAGCTTCAGAG	GCTGGCTGAATGGACTCTG
	EXOSC2	CCATGTGGTGCCTCAGTG	CTCCAGGTTTGCAATGAAGC
	ASS1	CATGTACCTGAACGAAGTCG	GTGAAGGCCTCGATGTC
	SMARCB1	AAGCCCGTGAAGTTCCAG	TTCTTCCTCTCTTCCACAGTG
	FNBP1	ACTTGGCACGCTATGTTCAG	TCCGCCTCTTTGCAATC
	GAPDH	GAAGGTGAAGGTCGGAGTC	GAAGATGGTGATGGGATTTC
	HEY2	GCTACTTTGACGCACACG	CGCAAGTGCTGAGATGAG
	TNS4	TACTACACCACGGAAGGCTG	CCAAGGCCTTCTCACCAG
	TAL2	CAAAGCCTGCAACAAACG	GAATGTGGTGGCTTGGAC
	NODAL	CAGGCCTCTCTCCAAGTG	GAGCATAAGGAGCACATTGG
	PROX1	GTTCTGAGCAGGATGTTGAG	GAAATTATGGTTGCTCCTGG
	TFAP2B	ACTTCAGCCTCATCACGC	GTGTGCCTGTTAGTGGTGG
	PAK1	CAGCAGCCCAAGAAAGAG	TTCCATAACAACCCACAGC
