# Supplementary material for: FUBP3 regulates chronic myeloid leukaemia progression through PRC2 complex regulated PAK1‐ERK signalling
Source: J Cell Mol Med. 2022 Dec 7;27(1):15–29. doi: 10.1111/jcmm.17584 (PMC9806296; doi:10.1111/jcmm.17584)
Supplement: Supplementary file 2 — Table S2 [file JCMM-27-15-s001.xlsx]

## Sheet: Sheet1
Table S2. Description of target genes selected for the study
S.No.	Gene Symbol	Description	GoldenPath hg38 (Mb)	Chromosomal location
1	EXOSC2	Exosome Component 2	130694	9q34.12
2	FUBP3	Far upstream element binding protein 3	130580	9q34.11-q34.12
3	ASS1	Arginosuccinate synthase 1	130445	9q34.11
4	FNBP1	Formin binding protein 1	129887	9q34.11
5	SMARCB1	SWI/SNF related, matrix associated subfamily, member 1	23786.966 on chromosome 22 (606.457 Mb downstream from BCR)	22q11.23
