# Supplementary material for: FUBP3 regulates chronic myeloid leukaemia progression through PRC2 complex regulated PAK1‐ERK signalling
Source: J Cell Mol Med. 2022 Dec 7;27(1):15–29. doi: 10.1111/jcmm.17584 (PMC9806296; doi:10.1111/jcmm.17584)
Supplement: Supplementary file 3 — Table S3 [file JCMM-27-15-s006.xlsx]

## Sheet: Sheet1
Table S3. Correlation between clinical parameters and copy numbers of target genes in CML patients
		Platelets	Basophils	Eosinophils	Myeloblasts	Hb	TC	Spleen	ASS1	EXOSC2	FNBP1	FUBP3	SMARCB1
Platelets	Pearson Correlation	1	0.048	0.006	-0.212	0.055	0.162	-0.061	-0.161	-0.037	-.266*	-.254*	-0.033
	Sig. (2-tailed)		0.662	0.958	0.083	0.616	0.147	0.578	0.145	0.739	0.015	0.02	0.79
Basophils	Pearson Correlation	0.048	1	0.122	-0.04	-.273*	0.161	0.122	-0.053	0.139	.295**	0.069	-0.145
	Sig. (2-tailed)	0.662		0.275	0.746	0.012	0.153	0.269	0.635	0.214	0.007	0.539	0.241
Eosinophils	Pearson Correlation	0.006	0.122	1	-0.051	-0.143	0.162	0.128	0.038	-0.042	0.026	-0.055	0.141
	Sig. (2-tailed)	0.958	0.275		0.677	0.194	0.152	0.245	0.737	0.706	0.813	0.625	0.257
Myeloblasts	Pearson Correlation	-0.212	-0.04	-0.051	1	-0.23	-0.104	.292*	0.111	-0.032	-0.076	-0.112	0.131
	Sig. (2-tailed)	0.083	0.746	0.677		0.059	0.412	0.016	0.375	0.799	0.545	0.37	0.345
Hb	Pearson Correlation	0.055	-.273*	-0.143	-0.23	1	-.473**	-.568**	0.053	0.101	0.02	0.143	-0.071
	Sig. (2-tailed)	0.616	0.012	0.194	0.059		0	0	0.631	0.362	0.856	0.195	0.562
TC	Pearson Correlation	0.162	0.161	0.162	-0.104	-.473**	1	.317**	-0.011	-0.079	-0.167	-.244*	-0.015
	Sig. (2-tailed)	0.147	0.153	0.152	0.412	0		0.004	0.92	0.487	0.138	0.029	0.904
Spleen	Pearson Correlation	-0.061	0.122	0.128	.292*	-.568**	.317**	1	-0.125	0.094	0.019	-0.153	0.045
	Sig. (2-tailed)	0.578	0.269	0.245	0.016	0	0.004		0.259	0.396	0.864	0.165	0.715
ASS1	Pearson Correlation	-0.161	-0.053	0.038	0.111	0.053	-0.011	-0.125	1	.444**	.255*	.344**	.580**
	Sig. (2-tailed)	0.145	0.635	0.737	0.375	0.631	0.92	0.259		0	0.016	0.001	0
EXOSC2	Pearson Correlation	-0.037	0.139	-0.042	-0.032	0.101	-0.079	0.094	.444**	1	.619**	.549**	.351**
	Sig. (2-tailed)	0.739	0.214	0.706	0.799	0.362	0.487	0.396	0		0	0	0.002
FNBP1	Pearson Correlation	-.266*	.295**	0.026	-0.076	0.02	-0.167	0.019	.255*	.619**	1	.727**	.260*
	Sig. (2-tailed)	0.015	0.007	0.813	0.545	0.856	0.138	0.864	0.016	0		0	0.025
FUBP3	Pearson Correlation	-.254*	0.069	-0.055	-0.112	0.143	-.244*	-0.153	.344**	.549**	.727**	1	.341**
	Sig. (2-tailed)	0.02	0.539	0.625	0.37	0.195	0.029	0.165	0.001	0	0		0.003
SMARCB1	Pearson Correlation	-0.033	-0.145	0.141	0.131	-0.071	-0.015	0.045	.580**	.351**	.260*	.341**	1
	Sig. (2-tailed)	0.79	0.241	0.257	0.345	0.562	0.904	0.715	0	0.002	0.025	0.003
Pearson’s correlation between platelet count (*109/L), basophils (%), eosinophils (%) , myeloblasts (%), Haemoglobin (g/dL), total count (*109/L), Spleen size (cm), and copy numbers of ASS1, EXOSC2, FNBP1, FUBP3 and SMARCB1 gene. **: Correlation is significant at the 0.01 level (2-tailed), *:Correlation is significant at the 0.05 level (2-tailed).
