# Supplementary material for: FUBP3 regulates chronic myeloid leukaemia progression through PRC2 complex regulated PAK1‐ERK signalling
Source: J Cell Mol Med. 2022 Dec 7;27(1):15–29. doi: 10.1111/jcmm.17584 (PMC9806296; doi:10.1111/jcmm.17584)
Supplement: Supplementary file 4 — Table S4 [file JCMM-27-15-s002.xlsx]

## Sheet: Sheet1
Table S4. Correlation between clinical parameters and mRNA expression of FUBP3 gene in CML patients
			Total Counts	Myeloblasts	Basophils	Eosinophils	Hb	Platelet Counts	FUBP3 expression
Spearman's rho	Total Counts	Correlation Coefficient	1	.444**	.421**	0.195	-.506**	.245*	-.439**
		Sig. (2-tailed)	.	0	0	0.072	0	0.023	0.002
	Myeloblasts	Correlation Coefficient	.444**	1	.384**	0.149	-.484**	-0.032	-.345*
		Sig. (2-tailed)	0	.	0	0.172	0	0.773	0.016
	Basophils	Correlation Coefficient	.421**	.384**	1	0.08	-.305**	.268*	-0.131
		Sig. (2-tailed)	0	0	.	0.462	0.004	0.013	0.376
	Eosinophils	Correlation Coefficient	0.195	0.149	0.08	1	-0.14	-0.034	-0.162
		Sig. (2-tailed)	0.072	0.172	0.462	.	0.199	0.753	0.272
	Hb	Correlation Coefficient	-.506**	-.484**	-.305**	-0.14	1	0.02	.294*
		Sig. (2-tailed)	0	0	0.004	0.199	.	0.857	0.043
	Platelet Counts	Correlation Coefficient	.245*	-0.032	.268*	-0.034	0.02	1	0.152
		Sig. (2-tailed)	0.023	0.773	0.013	0.753	0.857	.	0.302
	FUBP3 expression	Correlation Coefficient	-.439**	-.345*	-0.131	-0.162	.294*	0.152	1
		Sig. (2-tailed)	0.002	0.016	0.376	0.272	0.043	0.302	.
Spearman’s correlation between total count (*109/L), myeloblasts (%), basophils (%), eosinophils (%), hemoglobin (g/dL), platelet count (*109/L) and mRNA expression of FUBP3 gene. **: Correlation is significant at the 0.01 level (2-tailed), * :Correlation is significant at the 0.05 level (2-tailed).
