# Supplementary material for: FUBP3 regulates chronic myeloid leukaemia progression through PRC2 complex regulated PAK1‐ERK signalling
Source: J Cell Mol Med. 2022 Dec 7;27(1):15–29. doi: 10.1111/jcmm.17584 (PMC9806296; doi:10.1111/jcmm.17584)
Supplement: Supplementary file 5 — Table S5 [file JCMM-27-15-s003.xlsx]

## Sheet: Sheet1
Table S5. Spearman's correlation between copy numbers and mRNA expression of FUBP3 gene
Spearman’s Rho		FUBP3 expression	FUBP3 copy numbers
FUBP3 expression	Correlation Coefficient	1	.369**
	Sig. (2-tailed)	.	0.008
FUBP3 copy numbers	Correlation Coefficient	.369**	1
	Sig. (2-tailed)	0.008	.
**. Correlation is significant at the 0.01 level (2-tailed)
